# Supplementary material for: Male-Biased Adult Production of the Striped Fruit Fly, Zeugodacus scutellata, by Feeding dsRNA Specific to Transformer-2
Source: Insects. 2020 Mar 28;11(4):211. doi: 10.3390/insects11040211 (PMC7240746; doi:10.3390/insects11040211)
Supplement: Supplementary file 1 [file insects-11-00211-s001.zip]

Archive with 3 entries (3 files):
- insects-749425-figure S1.pdf
- insects-749425-supplementary.pdf
- insects-749425-Table S1.pdf
